# Supplementary material for: Constructing Interconnected Microporous Structures in Carbon by Homogeneous Activation as a Sustainable Electrode Material for High-Performance Supercapacitors
Source: Molecules. 2023 Sep 28;28(19):6851. doi: 10.3390/molecules28196851 (PMC10574793; doi:10.3390/molecules28196851)
Supplement: Supplementary file 1 [file molecules-28-06851-s001.zip]

Archive with 1 entries (1 files):
- molecules-2620767-supplementary.pdf
